# Supplementary material for: Volatile Fatty Acids Effective as Antibacterial Agents against Three Enteric Bacteria during Mesophilic Anaerobic Incubation
Source: Molecules. 2024 Apr 23;29(9):1908. doi: 10.3390/molecules29091908 (PMC11085169; doi:10.3390/molecules29091908)
Supplement: Supplementary file 1 [file molecules-29-01908-s001.zip]

Archive with 1 entries (1 files):
- molecules-2949664-supplementary.pdf
